# Supplementary material for: The Place of the Bifactor Model in Confirmatory Factor Analysis Investigations Into Construct Dimensionality in Language Testing
Source: Front Psychol. 2020 Jul 17;11:1357. doi: 10.3389/fpsyg.2020.01357 (PMC7379375; doi:10.3389/fpsyg.2020.01357)
Supplement: Supplementary file 2 [file Table_1.xlsx]

## Sheet: Sheet1
Table A1 – Study 1 factor loadings (Grammar and Vocabulary)
Item	Unidimensional	Correlated factors	Bifactor			Key:
			General	Specific
Grammar 01	0.452	0.46	0.526	-0.134			lower absolute value than 0.32
Grammar 02	0.452	0.481	0.553	-0.12
Grammar 03	0.544	0.579	0.487	0.313			between 0.32 and 0.50
Grammar 04	0.252	0.268	0.182	0.22
Grammar 05	0.559	0.591	0.628	-0.053			higher absolute value than 0.50
Grammar 06	0.277	0.3	0.206	0.306
Grammar 07	0.394	0.434	0.356	0.259
Grammar 08	0.461	0.509	0.343	0.529
Grammar 09	0.516	0.557	0.556	0.036
Grammar 10	0.412	0.454	0.299	0.512
Grammar 11	0.191	0.198	0.135	0.206
Grammar 12	0.365	0.386	0.449	-0.148
Grammar 13	0.672	0.712	0.65	0.188
Grammar 14	0.42	0.46	0.302	0.45
Grammar 15	0.543	0.591	0.403	0.57
Grammar 16	0.407	0.413	0.451	-0.07
Grammar 17	0.573	0.617	0.58	0.143
Grammar 18	0.6	0.621	0.609	0.096
Grammar 19	0.622	0.667	0.595	0.272
Grammar 20	0.418	0.426	0.554	-0.272
Grammar 21	0.418	0.468	0.327	0.489
Grammar 22	0.451	0.492	0.375	0.358
Grammar 23	0.455	0.506	0.335	0.569
Grammar 24	0.215	0.237	0.239	0.027
Grammar 25	0.308	0.322	0.159	0.49
Vocabulary 01	0.55	0.551	0.615	-0.057
Vocabulary 02	0.554	0.566	0.326	0.744
Vocabulary 03	0.63	0.619	0.56	0.249
Vocabulary 04	0.589	0.588	0.374	0.692
Vocabulary 05	0.609	0.596	0.635	0.011
Vocabulary 06	0.804	0.801	0.712	0.371
Vocabulary 07	0.711	0.71	0.745	0.036
Vocabulary 08	0.769	0.777	0.655	0.443
Vocabulary 09	0.829	0.831	0.764	0.32
Vocabulary 10	0.9	0.899	0.825	0.348
Vocabulary 11	0.743	0.748	0.779	0.052
Vocabulary 12	0.836	0.846	0.738	0.41
Vocabulary 13	0.831	0.832	0.774	0.294
Vocabulary 14	0.817	0.821	0.827	0.125
Vocabulary 15	0.774	0.788	0.735	0.264
Vocabulary 16	0.421	0.428	0.384	0.174
Vocabulary 17	0.417	0.43	0.599	-0.368
Vocabulary 18	0.58	0.591	0.597	0.084
Vocabulary 19	0.465	0.479	0.535	-0.072
Vocabulary 20	0.548	0.557	0.628	-0.104
Vocabulary 21	0.325	0.341	0.148	0.544
Vocabulary 22	0.558	0.575	0.431	0.474
Vocabulary 23	0.361	0.365	0.354	0.092
Vocabulary 24	0.606	0.62	0.411	0.635
Vocabulary 25	0.651	0.667	0.561	0.384
