# Supplementary material for: The Place of the Bifactor Model in Confirmatory Factor Analysis Investigations Into Construct Dimensionality in Language Testing
Source: Front Psychol. 2020 Jul 17;11:1357. doi: 10.3389/fpsyg.2020.01357 (PMC7379375; doi:10.3389/fpsyg.2020.01357)
Supplement: Supplementary file 3 [file Table_2.xlsx]

## Sheet: Sheet1
Table A2 – Study 2 factor loadings (four skills)
Item	Unidimensional	Correlated factors	Higher-order	Bifactor			Key:
				General	Specific
L_01	0.66	0.674	0.666	0.668	0.023			lower absolute value than 0.32
L_02	0.045	0.047	0.045	0.049	-0.009
L_03	0.588	0.606	0.605	0.59	0.089			between 0.32 and 0.50
L_04	0.342	0.355	0.353	0.351	0.046
L_05	0.583	0.601	0.601	0.586	0.091			higher absolute value than 0.50
L_06	0.488	0.494	0.492	0.503	-0.105
L_07	0.643	0.66	0.659	0.643	0.099
L_08	0.526	0.547	0.547	0.526	0.131
L_09	0.496	0.511	0.512	0.5	0.069
L_10	0.287	0.298	0.294	0.279	0.193
L_11	0.347	0.36	0.361	0.35	0.141
L_12	0.368	0.386	0.385	0.364	0.205
L_13	0.746	0.776	0.767	0.747	0.372
L_14	0.666	0.69	0.686	0.679	0.137
L_15	0.832	0.849	0.844	0.841	0.093
L_16	0.556	0.581	0.579	0.549	0.348
L_17	0.776	0.797	0.79	0.779	0.269
L_19	0.619	0.641	0.631	0.622	0.117
L_20	0.679	0.685	0.675	0.713	0.031
L_21	0.773	0.779	0.766	0.781	0.005
L_22	0.751	0.781	0.777	0.753	0.247
L_24	0.508	0.529	0.523	0.518	0.112
L_25	0.645	0.665	0.667	0.65	0.174
R_04_1	0.612	0.633	0.632	0.632	-0.003
R_04_2	0.601	0.622	0.619	0.635	-0.09
R_04_3	0.633	0.65	0.649	0.652	-0.01
R_04_4	0.424	0.433	0.434	0.447	-0.08
R_04_5	0.748	0.751	0.75	0.772	-0.061
R_04_6	0.584	0.603	0.601	0.602	-0.007
R_04_7	0.687	0.708	0.707	0.704	0.017
R_03_1	0.573	0.577	0.576	0.581	0.041
R_03_2	0.699	0.72	0.714	0.732	-0.042
R_03_3	0.316	0.326	0.325	0.324	0.016
R_03_4	0.589	0.61	0.606	0.61	-0.001
R_03_5	0.642	0.662	0.659	0.657	0.03
R_03_6	0.67	0.676	0.675	0.685	0.01
R_03_7	0.666	0.682	0.676	0.696	-0.068
R_02_1	0.773	0.842	0.84	0.758	0.351
R_02_2	0.802	0.883	0.883	0.765	0.469
R_02_3	0.779	0.876	0.877	0.726	0.589
R_02_4	0.723	0.831	0.831	0.656	0.691
R_02_5	0.744	0.838	0.84	0.65	0.722
R_02_6	0.711	0.807	0.807	0.638	0.672
R_01_1	0.43	0.401	0.399	0.445	-0.115
R_01_2	0.624	0.628	0.625	0.632	0.023
R_01_3	0.719	0.74	0.735	0.736	0.041
R_01_4	0.763	0.758	0.751	0.78	-0.007
R_01_5	0.613	0.624	0.62	0.621	0.06
S_04	0.785	0.862	0.861	0.753	0.403
S_03	0.815	0.915	0.914	0.779	0.489
S_02	0.809	0.901	0.902	0.773	0.465
W_04	0.765	0.806	0.807	0.757	0.366
W_01	0.587	0.611	0.617	0.578	0.242
W_03	0.823	0.868	0.863	0.82	0.154
W_02	0.668	0.695	0.697	0.652	0.313
